# Supplementary material for: New biomarkers of inflammation associated with haemodialysis
Source: Clin Kidney J. 2025 Jul 10;18(8):sfaf223. doi: 10.1093/ckj/sfaf223 (PMC12358798; doi:10.1093/ckj/sfaf223)
Supplement: sfaf223_Supplemental_Files [file sfaf223_supplemental_files.zip]

Archive with 2 entries (2 files):
- 62 SUPPLEMENTARY DATA.docx
- SUPPLEMENTARY DATA.pdf
